# Supplementary material for: Single‐cell transcriptome analysis reveals defective decidua stromal niche attributes to recurrent spontaneous abortion
Source: Cell Prolif. 2021 Sep 21;54(11):e13125. doi: 10.1111/cpr.13125 (PMC8560595; doi:10.1111/cpr.13125)
Supplement: Supplementary file 10 — Table S3 [file CPR-54-e13125-s010.csv]

Table S3_The top30 marker genes of each cluster in decidua tissue
gene	p_val	avg_logFC	pct.1	pct.2	p_val_adj	cluster	gene
GNLY	0.000	2.781	0.998	0.918	0.000	dNK1	GNLY
NKG7	0.000	2.506	0.999	0.723	0.000	dNK1	NKG7
CTSW	0.000	2.399	0.994	0.629	0.000	dNK1	CTSW
GZMB	0.000	2.157	0.978	0.625	0.000	dNK1	GZMB
GZMA	0.000	2.123	0.980	0.697	0.000	dNK1	GZMA
TRDC	0.000	2.051	0.962	0.549	0.000	dNK1	TRDC
HOPX	0.000	1.940	0.963	0.577	0.000	dNK1	HOPX
IL32	0.000	1.762	0.986	0.845	0.000	dNK1	IL32
KLRC1	0.000	1.648	0.958	0.511	0.000	dNK1	KLRC1
XCL2	0.000	1.633	0.890	0.595	0.000	dNK1	XCL2
PRF1	0.000	1.619	0.967	0.596	0.000	dNK1	PRF1
KLRB1	0.000	1.607	0.919	0.489	0.000	dNK1	KLRB1
SPINK2	0.000	1.587	0.842	0.578	0.000	dNK1	SPINK2
KRT81	0.000	1.535	0.880	0.539	0.000	dNK1	KRT81
XCL1	0.000	1.507	0.832	0.509	0.000	dNK1	XCL1
KLRC2	0.000	1.302	0.904	0.561	0.000	dNK1	KLRC2
TESC	0.000	1.191	0.909	0.581	0.000	dNK1	TESC
KRT86	0.000	1.048	0.795	0.450	0.000	dNK1	KRT86
CCL3	0.000	1.041	0.854	0.589	0.000	dNK1	CCL3
GZMH	0.000	0.926	0.885	0.644	0.000	dNK1	GZMH
ZNF683	0.000	0.894	0.919	0.607	0.000	dNK1	ZNF683
ITM2A	0.000	0.888	0.945	0.693	0.000	dNK1	ITM2A
CLIC3	0.000	0.888	0.924	0.552	0.000	dNK1	CLIC3
KIR2DL1	0.000	0.878	0.790	0.440	0.000	dNK1	KIR2DL1
CSF1	0.000	0.867	0.910	0.579	0.000	dNK1	CSF1
KIR2DL4	0.000	0.839	0.769	0.467	0.000	dNK1	KIR2DL4
TNFRSF4	0.000	0.776	0.842	0.512	0.000	dNK1	TNFRSF4
KIR2DL3	0.000	0.768	0.704	0.519	0.000	dNK1	KIR2DL3
CDKN2A	0.000	0.740	0.892	0.610	0.000	dNK1	CDKN2A
GNLY	0.000	1.142	0.991	0.920	0.000	dNK2	GNLY
KLRC1	0.000	1.095	0.780	0.531	0.000	dNK2	KLRC1
HBB	0.000	0.976	0.548	0.490	0.000	dNK2	HBB
SLC12A8	0.000	0.923	0.600	0.477	0.000	dNK2	SLC12A8
PRF1	0.000	0.820	0.784	0.615	0.000	dNK2	PRF1
HBA2	0.000	0.765	0.649	0.495	0.000	dNK2	HBA2
CSF1	0.000	0.697	0.650	0.603	0.000	dNK2	CSF1
CCL3	0.000	0.678	0.719	0.603	0.000	dNK2	CCL3
CLNK	0.000	0.657	0.603	0.533	0.000	dNK2	CLNK
HIST1H2BG	0.000	0.581	0.551	0.364	0.000	dNK2	HIST1H2BG
ZNF683	0.000	0.573	0.771	0.622	0.000	dNK2	ZNF683
CD82	0.007	0.572	0.630	0.638	1.000	dNK2	CD82
CTSW	0.000	0.527	0.846	0.645	0.000	dNK2	CTSW
GATA3	0.000	0.515	0.589	0.462	0.000	dNK2	GATA3
MZB1	0.000	0.507	0.738	0.542	0.000	dNK2	MZB1
PHLDA1	0.000	0.501	0.663	0.586	0.000	dNK2	PHLDA1
ACY3	0.000	0.469	0.761	0.546	0.000	dNK2	ACY3
TESC	0.000	0.463	0.664	0.603	0.000	dNK2	TESC
B3GNT7	0.000	0.458	0.660	0.504	0.000	dNK2	B3GNT7
ITGA1	0.000	0.453	0.573	0.731	0.000	dNK2	ITGA1
TNFRSF4	0.000	0.367	0.600	0.534	0.000	dNK2	TNFRSF4
GZMB	0.000	0.350	0.842	0.640	0.000	dNK2	GZMB
CHST2	0.000	0.346	0.743	0.718	0.088	dNK2	CHST2
IRF8	0.000	0.338	0.674	0.607	0.000	dNK2	IRF8
SPINK2	0.000	0.338	0.832	0.583	0.000	dNK2	SPINK2
ENTPD1	0.000	0.329	0.737	0.666	0.000	dNK2	ENTPD1
ATP2B4	0.000	0.309	0.692	0.760	0.000	dNK2	ATP2B4
MT1G	0.000	0.305	0.498	0.352	0.000	dNK2	MT1G
RAB11FIP1	0.000	0.305	0.516	0.718	0.000	dNK2	RAB11FIP1
KLRC2	0.000	0.300	0.608	0.587	0.000	dNK2	KLRC2
PLA2G2A	0.000	2.434	0.959	0.707	0.000	DS1	PLA2G2A
SERPINF1	0.000	2.081	0.996	0.665	0.000	DS1	SERPINF1
PTGDS	0.000	1.746	0.996	0.869	0.000	DS1	PTGDS
CFD	0.000	1.743	1.000	0.912	0.000	DS1	CFD
RARRES2	0.000	1.701	0.991	0.716	0.000	DS1	RARRES2
TAGLN	0.000	1.605	0.994	0.818	0.000	DS1	TAGLN
IGF1	0.000	1.426	0.966	0.672	0.000	DS1	IGF1
TPM1	0.000	1.270	0.999	0.861	0.000	DS1	TPM1
TCEAL4	0.000	1.263	0.995	0.745	0.000	DS1	TCEAL4
TPM2	0.000	1.257	0.998	0.790	0.000	DS1	TPM2
C1R	0.000	1.212	0.999	0.822	0.000	DS1	C1R
RAMP1	0.000	1.209	1.000	0.874	0.000	DS1	RAMP1
IGFBP5	0.000	1.157	0.964	0.735	0.000	DS1	IGFBP5
RARRES1	0.000	1.077	0.949	0.807	0.000	DS1	RARRES1
MDK	0.000	1.001	0.991	0.812	0.000	DS1	MDK
LMCD1	0.000	0.990	0.946	0.697	0.000	DS1	LMCD1
PLPP1	0.000	0.985	0.993	0.774	0.000	DS1	PLPP1
SELENOM	0.000	0.979	0.999	0.850	0.000	DS1	SELENOM
FBLN1	0.000	0.973	0.999	0.865	0.000	DS1	FBLN1
ADRA2C	0.000	0.964	0.989	0.828	0.000	DS1	ADRA2C
CNN1	0.000	0.959	0.946	0.749	0.000	DS1	CNN1
PCOLCE	0.000	0.948	0.993	0.761	0.000	DS1	PCOLCE
ULK4	0.000	0.935	0.964	0.646	0.000	DS1	ULK4
DKK1	0.000	0.922	0.979	0.875	0.000	DS1	DKK1
PPP1R14A	0.000	0.919	0.964	0.690	0.000	DS1	PPP1R14A
CSRP1	0.000	0.911	0.982	0.779	0.000	DS1	CSRP1
HTRA1	0.000	0.910	0.990	0.788	0.000	DS1	HTRA1
OSR2	0.000	0.908	0.925	0.584	0.000	DS1	OSR2
CYR61	0.000	0.868	0.947	0.678	0.000	DS1	CYR61
APOD	0.000	0.824	0.990	0.762	0.000	DS1	APOD
APOD	0.000	1.485	1.000	0.762	0.000	DS2	APOD
CFD	0.000	1.368	1.000	0.912	0.000	DS2	CFD
IGFBP6	0.000	1.305	1.000	0.881	0.000	DS2	IGFBP6
PTGDS	0.000	1.231	0.999	0.869	0.000	DS2	PTGDS
PCOLCE	0.000	1.208	0.999	0.761	0.000	DS2	PCOLCE
PLPP1	0.000	1.148	0.998	0.774	0.000	DS2	PLPP1
IGFBP2	0.000	1.138	1.000	0.969	0.000	DS2	IGFBP2
DKK1	0.000	1.117	0.994	0.874	0.000	DS2	DKK1
RAMP1	0.000	1.052	1.000	0.874	0.000	DS2	RAMP1
TGM2	0.000	1.010	1.000	0.911	0.000	DS2	TGM2
TIMP1	0.000	1.000	1.000	0.944	0.000	DS2	TIMP1
VCAN	0.000	0.999	0.999	0.871	0.000	DS2	VCAN
LGALS3	0.000	0.974	1.000	0.956	0.000	DS2	LGALS3
C1R	0.000	0.969	1.000	0.822	0.000	DS2	C1R
BASP1	0.000	0.948	1.000	0.851	0.000	DS2	BASP1
FBLN1	0.000	0.943	1.000	0.866	0.000	DS2	FBLN1
NPW	0.000	0.938	0.989	0.765	0.000	DS2	NPW
IGFBP4	0.000	0.921	1.000	0.931	0.000	DS2	IGFBP4
TXN	0.000	0.903	1.000	0.924	0.000	DS2	TXN
ADRA2C	0.000	0.868	0.997	0.828	0.000	DS2	ADRA2C
S100A16	0.000	0.857	0.997	0.806	0.000	DS2	S100A16
TIMP3	0.000	0.847	1.000	0.996	0.000	DS2	TIMP3
DCN	0.000	0.814	1.000	0.999	0.000	DS2	DCN
PAPPA	0.000	0.804	0.937	0.620	0.000	DS2	PAPPA
LUM	0.000	0.800	1.000	0.999	0.000	DS2	LUM
CPXM1	0.000	0.761	0.999	0.823	0.000	DS2	CPXM1
MYL9	0.000	0.752	0.999	0.768	0.000	DS2	MYL9
SELENOM	0.000	0.746	0.999	0.850	0.000	DS2	SELENOM
FERMT2	0.000	0.743	0.998	0.882	0.000	DS2	FERMT2
RBP1	0.000	0.741	1.000	0.984	0.000	DS2	RBP1
WT1	0.000	0.506	0.967	0.609	0.000	DS3	WT1
WNT5B	0.000	0.405	0.855	0.528	0.000	DS3	WNT5B
WNT5A	0.000	0.354	0.790	0.550	0.000	DS3	WNT5A
WNT4	0.000	1.137	0.995	0.767	0.000	DS3	WNT4
WDR86	0.000	0.359	0.957	0.660	0.000	DS3	WDR86
VWA1	0.000	0.350	0.955	0.625	0.000	DS3	VWA1
VTN	0.000	0.454	0.873	0.534	0.000	DS3	VTN
VKORC1	0.000	0.820	0.998	0.758	0.000	DS3	VKORC1
VCAN	0.000	0.397	0.999	0.874	0.000	DS3	VCAN
VASN	0.000	0.531	0.969	0.684	0.000	DS3	VASN
UGDH	0.000	0.432	0.966	0.703	0.000	DS3	UGDH
TXN	0.000	0.945	1.000	0.926	0.000	DS3	TXN
TWISTNB	0.000	0.526	0.922	0.651	0.000	DS3	TWISTNB
TWIST2	0.000	0.307	0.970	0.705	0.000	DS3	TWIST2
TUSC3	0.000	0.366	0.935	0.552	0.000	DS3	TUSC3
TUBA1A	0.000	0.361	0.999	0.934	0.000	DS3	TUBA1A
TSPAN9	0.000	0.398	0.964	0.715	0.000	DS3	TSPAN9
TSKU	0.000	0.306	0.899	0.653	0.000	DS3	TSKU
TRMT44	0.000	0.600	0.984	0.733	0.000	DS3	TRMT44
TREM1	0.000	0.276	0.754	0.500	0.000	DS3	TREM1
TPST1	0.000	0.919	0.995	0.754	0.000	DS3	TPST1
TP53I3	0.000	0.809	0.987	0.674	0.000	DS3	TP53I3
TNFRSF21	0.000	0.469	0.945	0.599	0.000	DS3	TNFRSF21
TMEM98	0.000	0.446	0.968	0.683	0.000	DS3	TMEM98
TMEM45A	0.000	1.213	0.996	0.621	0.000	DS3	TMEM45A
TMEM37	0.000	0.428	0.971	0.698	0.000	DS3	TMEM37
TMEM132C	0.000	0.272	0.819	0.484	0.000	DS3	TMEM132C
TM4SF1	0.000	0.258	0.937	0.601	0.000	DS3	TM4SF1
TIMP3	0.000	1.572	1.000	0.996	0.000	DS3	TIMP3
TIMP2	0.000	0.830	1.000	0.893	0.000	DS3	TIMP2
HBB	0.000	0.966	0.397	0.497	0.000	DS4	HBB
HBA2	0.000	0.832	0.343	0.510	0.000	DS4	HBA2
CHI3L2	0.000	0.802	0.620	0.763	0.000	DS4	CHI3L2
APOA1	0.000	0.778	0.660	0.693	0.000	DS4	APOA1
CLU	0.000	0.758	0.650	0.628	0.000	DS4	CLU
PARM1	0.000	0.651	0.443	0.548	0.000	DS4	PARM1
PLA2G7	0.001	0.641	0.797	0.830	1.000	DS4	PLA2G7
CTSK	0.001	0.635	0.757	0.840	1.000	DS4	CTSK
HBA1	0.000	0.621	0.397	0.439	0.000	DS4	HBA1
PROK1	0.000	0.619	0.382	0.512	0.000	DS4	PROK1
HAND2-AS1	0.000	0.619	0.732	0.764	0.000	DS4	HAND2-AS1
PRL	0.000	0.601	0.855	0.856	0.000	DS4	PRL
SERPINE1	0.000	0.595	0.477	0.630	0.000	DS4	SERPINE1
F2R	0.000	0.587	0.626	0.784	0.000	DS4	F2R
FGG	0.000	0.568	0.594	0.519	0.000	DS4	FGG
EDNRB	0.000	0.555	0.481	0.643	0.000	DS4	EDNRB
BASP1	0.000	0.553	0.807	0.866	0.000	DS4	BASP1
SEMA5A	0.000	0.552	0.526	0.683	0.000	DS4	SEMA5A
TP53I3	0.000	0.547	0.523	0.702	0.000	DS4	TP53I3
ING1	0.000	0.541	0.592	0.773	0.000	DS4	ING1
IGFBP1	0.000	0.540	1.000	1.000	0.000	DS4	IGFBP1
PAM	0.000	0.524	0.546	0.675	0.000	DS4	PAM
MAOB	0.000	0.523	0.452	0.706	0.000	DS4	MAOB
CXCL14	0.000	0.523	0.647	0.746	0.000	DS4	CXCL14
CPXM1	0.000	0.517	0.775	0.841	0.000	DS4	CPXM1
BTBD3	0.000	0.516	0.492	0.724	0.000	DS4	BTBD3
DEPTOR	0.000	0.512	0.477	0.585	0.000	DS4	DEPTOR
CD248	0.000	0.509	0.687	0.746	0.000	DS4	CD248
FBLN5	0.000	0.506	0.509	0.733	0.000	DS4	FBLN5
ALDH1A1	0.000	0.502	0.847	0.857	0.005	DS4	ALDH1A1
MMP10	0.000	3.015	0.952	0.885	0.000	DS5	MMP10
LEFTY2	0.000	2.569	0.897	0.875	0.000	DS5	LEFTY2
DIO2	0.000	2.481	0.897	0.822	0.000	DS5	DIO2
SOX4	0.000	2.119	0.990	0.930	0.000	DS5	SOX4
IGFBP3	0.000	2.060	0.995	0.918	0.000	DS5	IGFBP3
TWIST1	0.000	1.594	0.783	0.778	0.000	DS5	TWIST1
MDK	0.000	1.578	0.987	0.825	0.000	DS5	MDK
MMP11	0.000	1.522	0.635	0.804	0.000	DS5	MMP11
FAM213A	0.000	1.520	0.938	0.869	0.000	DS5	FAM213A
CCDC71L	0.000	1.509	0.917	0.860	0.000	DS5	CCDC71L
INHBA	0.000	1.463	0.572	0.711	0.000	DS5	INHBA
RBP1	0.000	1.443	1.000	0.985	0.000	DS5	RBP1
GADD45G	0.000	1.434	0.897	0.865	0.000	DS5	GADD45G
DEPP1	0.000	1.430	0.902	0.838	0.000	DS5	DEPP1
CTHRC1	0.000	1.426	0.816	0.837	0.000	DS5	CTHRC1
TUBA1A	0.000	1.425	0.997	0.937	0.000	DS5	TUBA1A
CD24	0.000	1.421	0.903	0.599	0.000	DS5	CD24
STMN1	0.000	1.420	0.974	0.818	0.000	DS5	STMN1
C1QTNF6	0.000	1.389	0.949	0.822	0.000	DS5	C1QTNF6
MARCKSL1	0.000	1.385	0.983	0.849	0.000	DS5	MARCKSL1
EPYC	0.000	1.373	0.580	0.871	0.000	DS5	EPYC
MMP2	0.000	1.367	0.999	0.870	0.000	DS5	MMP2
CTSK	0.000	1.353	0.842	0.837	0.000	DS5	CTSK
HTRA1	0.000	1.327	0.983	0.803	0.000	DS5	HTRA1
RIN2	0.000	1.291	0.941	0.858	0.000	DS5	RIN2
PLAT	0.000	1.141	0.929	0.833	0.000	DS5	PLAT
F3	0.000	1.123	0.927	0.839	0.000	DS5	F3
ARID5B	0.000	1.090	0.989	0.863	0.000	DS5	ARID5B
LUM	0.000	1.088	1.000	0.999	0.000	DS5	LUM
MMP14	0.000	1.042	0.964	0.808	0.000	DS5	MMP14
CTGF	0.000	3.106	0.988	0.824	0.000	Endo1	CTGF
ACKR1	0.000	2.767	0.982	0.566	0.000	Endo1	ACKR1
VWF	0.000	2.719	0.999	0.636	0.000	Endo1	VWF
MMRN1	0.000	2.700	0.994	0.572	0.000	Endo1	MMRN1
ENPP2	0.000	2.508	0.991	0.697	0.000	Endo1	ENPP2
ID1	0.000	2.469	0.988	0.734	0.000	Endo1	ID1
ANGPT2	0.000	2.322	0.958	0.657	0.000	Endo1	ANGPT2
EFEMP1	0.000	2.219	0.978	0.837	0.000	Endo1	EFEMP1
ID3	0.000	2.203	0.994	0.782	0.000	Endo1	ID3
CLEC14A	0.000	2.175	0.996	0.541	0.000	Endo1	CLEC14A
PECAM1	0.000	2.092	0.998	0.620	0.000	Endo1	PECAM1
PCDH17	0.000	1.984	0.970	0.441	0.000	Endo1	PCDH17
ADGRL4	0.000	1.980	0.983	0.523	0.000	Endo1	ADGRL4
ENG	0.000	1.945	0.997	0.728	0.000	Endo1	ENG
RAMP2	0.000	1.937	0.993	0.664	0.000	Endo1	RAMP2
HYAL2	0.000	1.934	0.992	0.756	0.000	Endo1	HYAL2
GNG11	0.000	1.871	0.998	0.734	0.000	Endo1	GNG11
SOX18	0.000	1.868	0.980	0.577	0.000	Endo1	SOX18
TNFSF10	0.000	1.842	0.987	0.680	0.000	Endo1	TNFSF10
CXorf36	0.000	1.826	0.977	0.578	0.000	Endo1	CXorf36
MT2A	0.000	1.817	0.982	0.772	0.000	Endo1	MT2A
LEPR	0.000	1.810	0.978	0.602	0.000	Endo1	LEPR
EGFL7	0.000	1.749	0.988	0.625	0.000	Endo1	EGFL7
A2M	0.000	1.738	0.998	0.805	0.000	Endo1	A2M
NPDC1	0.000	1.671	0.991	0.671	0.000	Endo1	NPDC1
ECSCR	0.000	1.654	0.975	0.491	0.000	Endo1	ECSCR
TCF4	0.000	1.651	0.996	0.771	0.000	Endo1	TCF4
TM4SF1	0.000	1.650	0.975	0.615	0.000	Endo1	TM4SF1
LDB2	0.000	1.646	0.980	0.470	0.000	Endo1	LDB2
CLDN5	0.000	1.640	0.932	0.606	0.000	Endo1	CLDN5
VWF	0.000	2.394	0.929	0.639	0.000	Endo2	VWF
EGFL7	0.000	2.266	0.845	0.629	0.000	Endo2	EGFL7
LDB2	0.000	1.652	0.899	0.472	0.000	Endo2	LDB2
HSPG2	0.000	1.581	0.858	0.642	0.000	Endo2	HSPG2
HOXD9	0.000	1.505	0.715	0.624	0.000	Endo2	HOXD9
CD93	0.000	1.474	0.810	0.571	0.000	Endo2	CD93
A2M	0.000	1.466	0.918	0.807	0.000	Endo2	A2M
ARHGAP29	0.000	1.452	0.789	0.497	0.000	Endo2	ARHGAP29
NUAK1	0.000	1.413	0.736	0.540	0.000	Endo2	NUAK1
RALGAPA2	0.000	1.408	0.736	0.535	0.000	Endo2	RALGAPA2
UACA	0.000	1.399	0.769	0.676	0.000	Endo2	UACA
NPDC1	0.000	1.373	0.812	0.676	0.000	Endo2	NPDC1
ID1	0.000	1.369	0.833	0.738	0.000	Endo2	ID1
ENG	0.000	1.367	0.818	0.733	0.000	Endo2	ENG
CLDN5	0.000	1.358	0.854	0.609	0.000	Endo2	CLDN5
TCF4	0.000	1.355	0.870	0.774	0.000	Endo2	TCF4
PECAM1	0.000	1.344	0.902	0.623	0.000	Endo2	PECAM1
HEG1	0.000	1.329	0.698	0.611	0.000	Endo2	HEG1
SOX18	0.000	1.328	0.799	0.582	0.000	Endo2	SOX18
ROBO4	0.000	1.271	0.851	0.446	0.000	Endo2	ROBO4
CTGF	0.000	1.261	0.894	0.826	0.000	Endo2	CTGF
ENPP2	0.000	1.249	0.885	0.700	0.000	Endo2	ENPP2
PALMD	0.000	1.248	0.861	0.692	0.000	Endo2	PALMD
ID3	0.000	1.242	0.855	0.786	0.000	Endo2	ID3
PCDH17	0.000	1.222	0.582	0.451	0.000	Endo2	PCDH17
ITGA6	0.000	1.216	0.740	0.567	0.000	Endo2	ITGA6
CD34	0.000	1.212	0.648	0.491	0.000	Endo2	CD34
AQP1	0.000	1.210	0.699	0.489	0.000	Endo2	AQP1
ANGPT2	0.000	1.197	0.825	0.660	0.000	Endo2	ANGPT2
PLCB4	0.000	1.193	0.823	0.434	0.000	Endo2	PLCB4
CLDN5	0.000	2.320	0.979	0.608	0.000	Endo3	CLDN5
AQP1	0.000	2.277	0.991	0.485	0.000	Endo3	AQP1
RAMP2	0.000	2.214	0.998	0.666	0.000	Endo3	RAMP2
VWF	0.000	2.066	1.000	0.639	0.000	Endo3	VWF
A2M	0.000	2.001	1.000	0.806	0.000	Endo3	A2M
PECAM1	0.000	1.999	0.998	0.623	0.000	Endo3	PECAM1
SOX18	0.000	1.969	0.987	0.580	0.000	Endo3	SOX18
GNG11	0.000	1.957	0.998	0.736	0.000	Endo3	GNG11
PCDH17	0.000	1.935	0.975	0.445	0.000	Endo3	PCDH17
CLEC14A	0.000	1.912	0.996	0.545	0.000	Endo3	CLEC14A
HYAL2	0.000	1.850	0.997	0.757	0.000	Endo3	HYAL2
EGFL7	0.000	1.805	0.997	0.627	0.000	Endo3	EGFL7
IFI27	0.000	1.799	1.000	0.944	0.000	Endo3	IFI27
FAM167B	0.000	1.780	0.989	0.614	0.000	Endo3	FAM167B
ID1	0.000	1.769	0.979	0.736	0.000	Endo3	ID1
ADGRL4	0.000	1.769	0.988	0.526	0.000	Endo3	ADGRL4
CD34	0.000	1.741	0.975	0.486	0.000	Endo3	CD34
EDN1	0.000	1.731	0.958	0.647	0.000	Endo3	EDN1
TSC22D1	0.000	1.722	0.993	0.735	0.000	Endo3	TSC22D1
CDH5	0.000	1.694	0.986	0.488	0.000	Endo3	CDH5
TCF4	0.000	1.679	0.998	0.773	0.000	Endo3	TCF4
ID3	0.000	1.672	0.994	0.784	0.000	Endo3	ID3
ESAM	0.000	1.663	0.986	0.500	0.000	Endo3	ESAM
PODXL	0.000	1.656	0.979	0.591	0.000	Endo3	PODXL
ECSCR	0.000	1.636	0.980	0.494	0.000	Endo3	ECSCR
TCIM	0.000	1.629	0.981	0.795	0.000	Endo3	TCIM
NPDC1	0.000	1.623	0.997	0.674	0.000	Endo3	NPDC1
IL33	0.000	1.619	0.978	0.481	0.000	Endo3	IL33
CD93	0.000	1.609	0.988	0.569	0.000	Endo3	CD93
CRIP2	0.000	1.608	0.981	0.497	0.000	Endo3	CRIP2
CCL21	0.000	4.549	0.968	0.713	0.000	Endo4	CCL21
FABP5	0.000	2.487	0.896	0.591	0.000	Endo4	FABP5
GNG11	0.000	2.358	0.918	0.740	0.000	Endo4	GNG11
CAVIN2	0.000	2.119	0.859	0.478	0.000	Endo4	CAVIN2
MMRN1	0.000	2.083	0.888	0.580	0.000	Endo4	MMRN1
NRP2	0.000	2.003	0.881	0.650	0.000	Endo4	NRP2
TFF3	0.000	1.967	0.799	0.482	0.000	Endo4	TFF3
PROX1	0.000	1.942	0.851	0.565	0.000	Endo4	PROX1
ANGPT2	0.000	1.929	0.841	0.663	0.000	Endo4	ANGPT2
TFPI	0.000	1.894	0.953	0.742	0.000	Endo4	TFPI
EGFL7	0.000	1.823	0.913	0.632	0.000	Endo4	EGFL7
ARL4A	0.000	1.800	0.878	0.591	0.000	Endo4	ARL4A
ARHGAP29	0.000	1.774	0.891	0.501	0.000	Endo4	ARHGAP29
TIE1	0.000	1.746	0.871	0.560	0.000	Endo4	TIE1
CLDN5	0.000	1.708	0.856	0.613	0.000	Endo4	CLDN5
S100A10	0.000	1.697	0.883	0.657	0.000	Endo4	S100A10
FILIP1	0.000	1.667	0.846	0.532	0.000	Endo4	FILIP1
SOX18	0.000	1.643	0.861	0.586	0.000	Endo4	SOX18
AKAP12	0.000	1.622	0.821	0.746	0.000	Endo4	AKAP12
RHOJ	0.000	1.598	0.859	0.552	0.000	Endo4	RHOJ
ECSCR	0.000	1.536	0.824	0.501	0.000	Endo4	ECSCR
HYAL2	0.000	1.518	0.868	0.761	0.000	Endo4	HYAL2
FLT4	0.000	1.475	0.715	0.432	0.000	Endo4	FLT4
MTUS1	0.000	1.437	0.854	0.746	0.000	Endo4	MTUS1
FAM43A	0.000	1.419	0.792	0.598	0.000	Endo4	FAM43A
TM4SF1	0.000	1.400	0.764	0.623	0.000	Endo4	TM4SF1
TM4SF18	0.000	1.396	0.809	0.377	0.000	Endo4	TM4SF18
PDPN	0.000	1.388	0.839	0.715	0.000	Endo4	PDPN
SMAD1	0.000	1.383	0.764	0.559	0.000	Endo4	SMAD1
TCF4	0.000	1.363	0.898	0.776	0.000	Endo4	TCF4
PAEP	0.000	4.148	0.999	0.917	0.000	Epi1	PAEP
SLPI	0.000	3.200	0.958	0.429	0.000	Epi1	SLPI
GPX3	0.000	3.162	0.956	0.538	0.000	Epi1	GPX3
DEFB1	0.000	3.053	0.916	0.431	0.000	Epi1	DEFB1
CP	0.000	2.455	0.925	0.475	0.000	Epi1	CP
GADD45A	0.000	2.455	0.977	0.737	0.000	Epi1	GADD45A
SCGB2A1	0.000	2.452	0.952	0.402	0.000	Epi1	SCGB2A1
CLDN3	0.000	2.320	0.986	0.470	0.000	Epi1	CLDN3
G0S2	0.000	2.273	0.926	0.507	0.000	Epi1	G0S2
CXCL14	0.000	2.164	0.959	0.738	0.000	Epi1	CXCL14
WFDC2	0.000	2.086	0.920	0.386	0.000	Epi1	WFDC2
SPP1	0.000	2.077	0.943	0.469	0.000	Epi1	SPP1
EPCAM	0.000	2.067	0.970	0.516	0.000	Epi1	EPCAM
KRT19	0.000	2.042	0.958	0.468	0.000	Epi1	KRT19
KRT18	0.000	1.968	0.930	0.433	0.000	Epi1	KRT18
AGR2	0.000	1.955	0.913	0.309	0.000	Epi1	AGR2
CLDN4	0.000	1.911	0.954	0.406	0.000	Epi1	CLDN4
KRT7	0.000	1.907	0.947	0.412	0.000	Epi1	KRT7
C2CD4B	0.000	1.883	0.900	0.485	0.000	Epi1	C2CD4B
TACSTD2	0.000	1.873	0.946	0.447	0.000	Epi1	TACSTD2
CD24	0.000	1.858	0.925	0.597	0.000	Epi1	CD24
PERP	0.000	1.836	0.924	0.470	0.000	Epi1	PERP
ELF3	0.000	1.820	0.975	0.495	0.000	Epi1	ELF3
SPINT2	0.000	1.811	0.951	0.557	0.000	Epi1	SPINT2
CLU	0.000	1.792	0.947	0.621	0.000	Epi1	CLU
NUPR1	0.000	1.762	0.973	0.793	0.000	Epi1	NUPR1
CLDN10	0.000	1.701	0.917	0.550	0.000	Epi1	CLDN10
CD9	0.000	1.687	0.967	0.470	0.000	Epi1	CD9
S100A10	0.000	1.656	0.984	0.651	0.000	Epi1	S100A10
UCA1	0.000	1.651	0.882	0.387	0.000	Epi1	UCA1
LINC01541	0.000	2.916	0.941	0.444	0.000	Epi2	LINC01541
LINC01320	0.000	2.842	0.948	0.446	0.000	Epi2	LINC01320
ELF3	0.000	2.694	0.940	0.497	0.000	Epi2	ELF3
RIMKLB	0.000	2.607	0.861	0.496	0.000	Epi2	RIMKLB
CP	0.000	2.518	0.908	0.477	0.000	Epi2	CP
MUC16	0.000	2.442	0.911	0.445	0.000	Epi2	MUC16
PAEP	0.000	2.415	0.994	0.917	0.000	Epi2	PAEP
PAX8	0.000	2.307	0.912	0.533	0.000	Epi2	PAX8
SYNE2	0.000	2.281	0.971	0.702	0.000	Epi2	SYNE2
CLDN4	0.000	2.225	0.898	0.409	0.000	Epi2	CLDN4
TPSB2	0.000	1.987	0.470	0.377	0.000	Epi2	TPSB2
GABRP	0.000	1.938	0.929	0.522	0.000	Epi2	GABRP
TCIM	0.000	1.883	0.937	0.795	0.000	Epi2	TCIM
GADD45A	0.000	1.824	0.945	0.738	0.000	Epi2	GADD45A
G0S2	0.000	1.784	0.858	0.510	0.000	Epi2	G0S2
C2CD4B	0.000	1.761	0.850	0.487	0.000	Epi2	C2CD4B
IER3	0.000	1.750	0.912	0.765	0.000	Epi2	IER3
GPX3	0.000	1.650	0.860	0.541	0.000	Epi2	GPX3
RASD1	0.000	1.635	0.877	0.599	0.000	Epi2	RASD1
RHEX	0.000	1.538	0.806	0.527	0.000	Epi2	RHEX
ABCC3	0.000	1.396	0.886	0.569	0.000	Epi2	ABCC3
LAMB3	0.000	1.368	0.658	0.453	0.000	Epi2	LAMB3
TC2N	0.000	1.362	0.713	0.502	0.000	Epi2	TC2N
KIF12	0.000	1.312	0.856	0.328	0.000	Epi2	KIF12
TACSTD2	0.000	1.286	0.841	0.450	0.000	Epi2	TACSTD2
NABP1	0.000	1.271	0.817	0.616	0.000	Epi2	NABP1
GRAMD1C	0.000	1.236	0.733	0.392	0.000	Epi2	GRAMD1C
CLDN3	0.000	1.233	0.723	0.477	0.000	Epi2	CLDN3
TPSAB1	0.000	1.224	0.053	0.255	0.001	Epi2	TPSAB1
UCA1	0.000	1.200	0.791	0.390	0.000	Epi2	UCA1
NOTUM	0.000	3.489	0.957	0.306	0.000	EVT	NOTUM
FN1	0.000	3.356	0.973	0.766	0.000	EVT	FN1
SERPINE2	0.000	3.063	0.967	0.570	0.000	EVT	SERPINE2
HLA-G	0.000	2.994	0.952	0.310	0.000	EVT	HLA-G
PTPRF	0.000	2.714	0.953	0.399	0.000	EVT	PTPRF
KRT8	0.000	2.679	0.967	0.409	0.000	EVT	KRT8
HPGD	0.000	2.586	0.945	0.423	0.000	EVT	HPGD
HTRA4	0.000	2.567	0.968	0.324	0.000	EVT	HTRA4
KRT18	0.000	2.522	0.967	0.439	0.000	EVT	KRT18
QSOX1	0.000	2.432	0.968	0.590	0.000	EVT	QSOX1
FSTL3	0.000	2.394	0.973	0.579	0.000	EVT	FSTL3
COL27A1	0.000	2.368	0.934	0.444	0.000	EVT	COL27A1
CSH1	0.000	2.327	0.917	0.357	0.000	EVT	CSH1
MFAP5	0.000	2.175	0.914	0.275	0.000	EVT	MFAP5
PAPPA2	0.000	2.171	0.807	0.267	0.000	EVT	PAPPA2
KRT19	0.000	2.159	0.962	0.474	0.000	EVT	KRT19
LAIR2	0.000	2.141	0.834	0.327	0.000	EVT	LAIR2
MMP15	0.000	2.102	0.939	0.419	0.000	EVT	MMP15
FLT1	0.000	2.049	0.920	0.364	0.000	EVT	FLT1
HSPG2	0.000	2.018	0.970	0.644	0.000	EVT	HSPG2
SLC25A37	0.000	2.002	0.937	0.665	0.000	EVT	SLC25A37
MMP12	0.000	1.987	0.728	0.319	0.000	EVT	MMP12
CORO6	0.000	1.942	0.963	0.425	0.000	EVT	CORO6
ISM2	0.000	1.929	0.890	0.256	0.000	EVT	ISM2
ARID3A	0.000	1.908	0.950	0.613	0.000	EVT	ARID3A
ITGA5	0.000	1.868	0.935	0.597	0.000	EVT	ITGA5
FLNB	0.000	1.851	0.970	0.571	0.000	EVT	FLNB
KRT7	0.000	1.849	0.950	0.419	0.000	EVT	KRT7
ADAM12	0.000	1.845	0.924	0.487	0.000	EVT	ADAM12
PRG2	0.000	1.826	0.877	0.277	0.000	EVT	PRG2
MEG3	0.000	1.716	0.913	0.680	0.000	FB1	MEG3
KCNQ1OT1	0.000	1.706	0.928	0.774	0.000	FB1	KCNQ1OT1
PLAGL1	0.000	1.559	0.849	0.770	0.000	FB1	PLAGL1
PLEKHH2	0.000	1.493	0.816	0.692	0.000	FB1	PLEKHH2
HAND2-AS1	0.000	1.228	0.816	0.760	0.000	FB1	HAND2-AS1
LONRF2	0.000	1.161	0.703	0.645	0.000	FB1	LONRF2
SLC5A3	0.000	1.067	0.830	0.781	0.000	FB1	SLC5A3
SAT1	0.000	1.057	0.990	0.972	0.000	FB1	SAT1
PRDM1	0.000	0.983	0.858	0.756	0.000	FB1	PRDM1
GREB1	0.000	0.976	0.773	0.692	0.000	FB1	GREB1
HAND2	0.000	0.968	0.839	0.833	0.000	FB1	HAND2
F3	0.000	0.962	0.886	0.838	0.000	FB1	F3
ADAMTS9	0.000	0.891	0.682	0.769	0.000	FB1	ADAMTS9
FOXO1	0.000	0.884	0.850	0.806	0.000	FB1	FOXO1
GADD45G	0.000	0.875	0.856	0.866	0.000	FB1	GADD45G
TBX3	0.000	0.846	0.803	0.699	0.000	FB1	TBX3
RORB	0.000	0.841	0.741	0.748	0.000	FB1	RORB
ITGB8	0.000	0.840	0.700	0.670	0.000	FB1	ITGB8
DIO2	0.000	0.837	0.856	0.822	0.000	FB1	DIO2
MEG8	0.000	0.836	0.542	0.426	0.000	FB1	MEG8
SGIP1	0.000	0.822	0.833	0.804	0.000	FB1	SGIP1
ADAMTS5	0.000	0.804	0.884	0.892	0.000	FB1	ADAMTS5
KCNK6	0.000	0.788	0.810	0.793	0.000	FB1	KCNK6
RBBP6	0.000	0.771	0.691	0.757	0.000	FB1	RBBP6
THSD7A	0.000	0.762	0.724	0.732	0.000	FB1	THSD7A
IRS2	0.000	0.757	0.698	0.721	0.000	FB1	IRS2
SOX4	0.000	0.743	0.923	0.931	0.000	FB1	SOX4
ATP13A3	0.000	0.743	0.694	0.774	0.000	FB1	ATP13A3
THBS1	0.000	0.741	0.844	0.835	0.000	FB1	THBS1
LTBP4	0.000	0.738	0.758	0.762	0.000	FB1	LTBP4
FBLN2	0.000	1.779	0.990	0.751	0.000	FB2	FBLN2
ADAMTS5	0.000	1.719	0.994	0.887	0.000	FB2	ADAMTS5
PLAGL1	0.000	1.625	0.989	0.765	0.000	FB2	PLAGL1
COL1A1	0.000	1.605	0.997	0.852	0.000	FB2	COL1A1
KCNQ1OT1	0.000	1.557	0.971	0.774	0.000	FB2	KCNQ1OT1
IGFBP1	0.000	1.499	1.000	1.000	0.000	FB2	IGFBP1
FBN1	0.000	1.475	0.987	0.764	0.000	FB2	FBN1
ADAMTS9	0.000	1.438	0.948	0.757	0.000	FB2	ADAMTS9
MEG3	0.000	1.424	0.960	0.680	0.000	FB2	MEG3
COL6A3	0.000	1.407	0.980	0.722	0.000	FB2	COL6A3
ADAMTS2	0.000	1.346	0.920	0.668	0.000	FB2	ADAMTS2
F3	0.000	1.329	0.986	0.835	0.000	FB2	F3
GAS1	0.000	1.310	0.968	0.797	0.000	FB2	GAS1
SCARA5	0.000	1.280	0.944	0.672	0.000	FB2	SCARA5
VCAN	0.000	1.280	0.997	0.877	0.000	FB2	VCAN
THSD7A	0.000	1.278	0.942	0.723	0.000	FB2	THSD7A
COL3A1	0.000	1.275	0.997	0.880	0.000	FB2	COL3A1
CHST2	0.000	1.270	0.953	0.710	0.000	FB2	CHST2
COL5A1	0.000	1.239	0.927	0.682	0.000	FB2	COL5A1
SAT1	0.000	1.237	1.000	0.972	0.000	FB2	SAT1
COL1A2	0.000	1.220	0.995	0.832	0.000	FB2	COL1A2
ABI3BP	0.000	1.182	0.881	0.812	0.000	FB2	ABI3BP
SLC5A3	0.000	1.143	0.941	0.777	0.000	FB2	SLC5A3
IGFBP2	0.000	1.139	1.000	0.971	0.000	FB2	IGFBP2
CHSY1	0.000	1.131	0.969	0.778	0.000	FB2	CHSY1
PRLR	0.000	1.126	0.954	0.777	0.000	FB2	PRLR
PAPPA	0.000	1.126	0.867	0.638	0.000	FB2	PAPPA
ATP13A3	0.000	1.118	0.910	0.765	0.000	FB2	ATP13A3
CRISPLD2	0.000	1.117	0.986	0.834	0.000	FB2	CRISPLD2
HAND2	0.000	1.117	0.983	0.827	0.000	FB2	HAND2
CD14	0.000	1.636	0.922	0.682	0.000	Macro1	CD14
STAB1	0.000	1.612	0.872	0.677	0.000	Macro1	STAB1
ADAP2	0.000	1.557	0.898	0.660	0.000	Macro1	ADAP2
C1QB	0.000	1.540	0.940	0.741	0.000	Macro1	C1QB
MS4A7	0.000	1.535	0.911	0.707	0.000	Macro1	MS4A7
MS4A6A	0.000	1.531	0.894	0.626	0.000	Macro1	MS4A6A
F13A1	0.000	1.467	0.889	0.680	0.000	Macro1	F13A1
C1QA	0.000	1.452	0.926	0.762	0.000	Macro1	C1QA
CD163	0.000	1.426	0.843	0.521	0.000	Macro1	CD163
C1QC	0.000	1.424	0.902	0.700	0.000	Macro1	C1QC
CD74	0.000	1.336	0.971	0.795	0.000	Macro1	CD74
SPP1	0.000	1.311	0.680	0.467	0.000	Macro1	SPP1
SLCO2B1	0.000	1.287	0.854	0.656	0.000	Macro1	SLCO2B1
HLA-DQB1	0.000	1.281	0.916	0.734	0.000	Macro1	HLA-DQB1
CSF1R	0.000	1.248	0.837	0.575	0.000	Macro1	CSF1R
APOC1	0.000	1.239	0.818	0.677	0.000	Macro1	APOC1
FCGR3A	0.000	1.237	0.856	0.670	0.000	Macro1	FCGR3A
MAFB	0.000	1.211	0.819	0.686	0.000	Macro1	MAFB
DAB2	0.000	1.203	0.871	0.770	0.000	Macro1	DAB2
RASSF4	0.000	1.192	0.785	0.610	0.000	Macro1	RASSF4
FCGR2A	0.000	1.173	0.792	0.595	0.000	Macro1	FCGR2A
HLA-DPA1	0.000	1.159	0.946	0.805	0.000	Macro1	HLA-DPA1
LGMN	0.000	1.148	0.793	0.631	0.000	Macro1	LGMN
HLA-DQA1	0.000	1.145	0.906	0.759	0.000	Macro1	HLA-DQA1
LPAR6	0.000	1.140	0.835	0.561	0.000	Macro1	LPAR6
HLA-DRB1	0.000	1.129	0.952	0.825	0.000	Macro1	HLA-DRB1
CYBB	0.000	1.124	0.827	0.604	0.000	Macro1	CYBB
HMOX1	0.000	1.122	0.755	0.565	0.000	Macro1	HMOX1
MRC1	0.000	1.111	0.817	0.620	0.000	Macro1	MRC1
FOLR2	0.000	1.082	0.809	0.606	0.000	Macro1	FOLR2
C1QA	0.000	2.701	1.000	0.761	0.000	Macro2	C1QA
C1QB	0.000	2.669	1.000	0.741	0.000	Macro2	C1QB
C1QC	0.000	2.491	0.998	0.698	0.000	Macro2	C1QC
CD14	0.000	2.338	0.998	0.682	0.000	Macro2	CD14
CD74	0.000	2.319	1.000	0.796	0.000	Macro2	CD74
MS4A7	0.000	2.314	0.997	0.706	0.000	Macro2	MS4A7
FOLR2	0.000	2.157	0.985	0.600	0.000	Macro2	FOLR2
RNASE1	0.000	2.155	0.973	0.615	0.000	Macro2	RNASE1
F13A1	0.000	2.114	0.988	0.678	0.000	Macro2	F13A1
SLCO2B1	0.000	2.065	0.991	0.653	0.000	Macro2	SLCO2B1
STAB1	0.000	2.058	0.993	0.674	0.000	Macro2	STAB1
HLA-DRA	0.000	1.984	0.999	0.825	0.000	Macro2	HLA-DRA
MS4A6A	0.000	1.977	0.992	0.625	0.000	Macro2	MS4A6A
HLA-DPA1	0.000	1.970	1.000	0.805	0.000	Macro2	HLA-DPA1
HLA-DRB1	0.000	1.951	0.999	0.825	0.000	Macro2	HLA-DRB1
HLA-DQA1	0.000	1.950	0.994	0.757	0.000	Macro2	HLA-DQA1
CD163	0.000	1.921	0.984	0.519	0.000	Macro2	CD163
HLA-DQB1	0.000	1.917	0.994	0.733	0.000	Macro2	HLA-DQB1
LGMN	0.000	1.903	0.971	0.625	0.000	Macro2	LGMN
CSF1R	0.000	1.883	0.984	0.572	0.000	Macro2	CSF1R
AIF1	0.000	1.844	0.976	0.695	0.000	Macro2	AIF1
ADAP2	0.000	1.792	0.988	0.659	0.000	Macro2	ADAP2
MRC1	0.000	1.791	0.978	0.615	0.000	Macro2	MRC1
CYBB	0.000	1.790	0.987	0.600	0.000	Macro2	CYBB
DAB2	0.000	1.768	0.988	0.766	0.000	Macro2	DAB2
FCGR2A	0.000	1.758	0.984	0.588	0.000	Macro2	FCGR2A
FCGR3A	0.000	1.686	0.987	0.666	0.000	Macro2	FCGR3A
MS4A4A	0.000	1.674	0.963	0.495	0.000	Macro2	MS4A4A
C3	0.000	1.659	0.991	0.809	0.000	Macro2	C3
VSIG4	0.000	1.593	0.961	0.578	0.000	Macro2	VSIG4
LYZ	0.000	2.758	0.963	0.434	0.000	Macro3	LYZ
S100A9	0.000	2.404	0.869	0.404	0.000	Macro3	S100A9
HLA-DRA	0.000	2.196	0.999	0.827	0.000	Macro3	HLA-DRA
HLA-DQA1	0.000	2.142	0.989	0.759	0.000	Macro3	HLA-DQA1
AIF1	0.000	2.102	0.987	0.698	0.000	Macro3	AIF1
HLA-DPA1	0.000	2.058	0.998	0.807	0.000	Macro3	HLA-DPA1
HLA-DPB1	0.000	2.050	0.995	0.799	0.000	Macro3	HLA-DPB1
HLA-DRB1	0.000	2.041	0.997	0.826	0.000	Macro3	HLA-DRB1
FGL2	0.000	1.963	0.982	0.559	0.000	Macro3	FGL2
HLA-DQB1	0.000	1.952	0.991	0.736	0.000	Macro3	HLA-DQB1
LST1	0.000	1.888	0.973	0.564	0.000	Macro3	LST1
CD74	0.000	1.843	0.998	0.798	0.000	Macro3	CD74
S100A8	0.000	1.831	0.784	0.334	0.000	Macro3	S100A8
MNDA	0.000	1.747	0.959	0.598	0.000	Macro3	MNDA
FCN1	0.000	1.729	0.839	0.388	0.000	Macro3	FCN1
CTSS	0.000	1.615	0.988	0.724	0.000	Macro3	CTSS
FCGR3A	0.000	1.426	0.974	0.670	0.000	Macro3	FCGR3A
MS4A6A	0.000	1.399	0.982	0.629	0.000	Macro3	MS4A6A
HLA-DMA	0.000	1.378	0.968	0.664	0.000	Macro3	HLA-DMA
CD14	0.000	1.361	0.987	0.686	0.000	Macro3	CD14
CYBB	0.000	1.357	0.980	0.604	0.000	Macro3	CYBB
FTL	0.000	1.343	1.000	0.988	0.000	Macro3	FTL
C1orf162	0.000	1.326	0.906	0.564	0.000	Macro3	C1orf162
SERPINA1	0.000	1.324	0.905	0.399	0.000	Macro3	SERPINA1
C1QA	0.000	1.302	0.987	0.764	0.000	Macro3	C1QA
CPVL	0.000	1.298	0.958	0.605	0.000	Macro3	CPVL
SPI1	0.000	1.297	0.950	0.569	0.000	Macro3	SPI1
IGSF6	0.000	1.273	0.988	0.735	0.000	Macro3	IGSF6
FCGR1A	0.000	1.258	0.979	0.572	0.000	Macro3	FCGR1A
TNFSF13B	0.000	1.242	0.932	0.551	0.000	Macro3	TNFSF13B
CCL5	0.000	2.457	0.997	0.742	0.000	peri_NK	CCL5
IL32	0.000	1.844	0.994	0.852	0.000	peri_NK	IL32
GZMH	0.000	1.833	0.939	0.656	0.000	peri_NK	GZMH
NKG7	0.000	1.704	0.992	0.738	0.000	peri_NK	NKG7
XCL2	0.000	1.688	0.906	0.611	0.000	peri_NK	XCL2
TRBC2	0.000	1.479	0.946	0.657	0.000	peri_NK	TRBC2
GZMA	0.000	1.450	0.981	0.713	0.000	peri_NK	GZMA
CCL4L2	0.000	1.441	0.733	0.501	0.000	peri_NK	CCL4L2
PRF1	0.000	1.397	0.925	0.617	0.000	peri_NK	PRF1
TRBC1	0.000	1.378	0.883	0.667	0.000	peri_NK	TRBC1
LCK	0.000	1.363	0.955	0.651	0.000	peri_NK	LCK
CD3D	0.000	1.347	0.959	0.703	0.000	peri_NK	CD3D
FGFBP2	0.000	1.340	0.709	0.399	0.000	peri_NK	FGFBP2
ITM2A	0.000	1.267	0.966	0.707	0.000	peri_NK	ITM2A
KLRB1	0.000	1.261	0.813	0.515	0.000	peri_NK	KLRB1
TRGC2	0.000	1.192	0.928	0.662	0.000	peri_NK	TRGC2
KLRC2	0.000	1.174	0.908	0.580	0.000	peri_NK	KLRC2
CD69	0.000	1.171	0.827	0.586	0.000	peri_NK	CD69
GIMAP7	0.000	1.170	0.976	0.736	0.000	peri_NK	GIMAP7
HOPX	0.000	1.166	0.900	0.600	0.000	peri_NK	HOPX
LTB	0.000	1.156	0.892	0.605	0.000	peri_NK	LTB
CCL3	0.000	1.136	0.784	0.606	0.000	peri_NK	CCL3
TRDC	0.000	1.123	0.848	0.575	0.000	peri_NK	TRDC
ISG20	0.000	1.118	0.896	0.599	0.000	peri_NK	ISG20
IFNG	0.000	1.113	0.844	0.675	0.000	peri_NK	IFNG
GZMK	0.000	1.104	0.937	0.720	0.000	peri_NK	GZMK
XCL1	0.000	1.088	0.682	0.531	0.000	peri_NK	XCL1
CD3G	0.000	1.080	0.946	0.728	0.000	peri_NK	CD3G
GZMB	0.000	1.079	0.858	0.648	0.000	peri_NK	GZMB
TRAC	0.000	1.038	0.948	0.697	0.000	peri_NK	TRAC
IGKC	0.000	5.999	0.847	0.650	0.000	Plasma	IGKC
IGLC2	0.000	3.595	0.861	0.558	0.000	Plasma	IGLC2
IGHG3	0.000	3.518	0.931	0.518	0.000	Plasma	IGHG3
IGHG4	0.000	2.884	0.668	0.494	0.000	Plasma	IGHG4
IGHG1	0.000	2.800	0.688	0.530	0.000	Plasma	IGHG1
IGLC3	0.000	2.733	0.754	0.465	0.000	Plasma	IGLC3
IGHM	0.000	2.599	0.798	0.346	0.000	Plasma	IGHM
MS4A1	0.000	2.510	0.928	0.498	0.000	Plasma	MS4A1
CD79A	0.000	2.412	0.922	0.356	0.000	Plasma	CD79A
LTB	0.000	2.235	0.926	0.609	0.000	Plasma	LTB
JCHAIN	0.000	2.207	0.868	0.499	0.000	Plasma	JCHAIN
CD79B	0.000	2.142	0.893	0.483	0.000	Plasma	CD79B
VPREB3	0.000	2.042	0.838	0.443	0.000	Plasma	VPREB3
HLA-DRA	0.000	1.743	0.987	0.831	0.000	Plasma	HLA-DRA
HLA-DPB1	0.000	1.616	0.980	0.804	0.000	Plasma	HLA-DPB1
CXCR4	0.000	1.568	0.854	0.589	0.000	Plasma	CXCR4
HLA-DQA1	0.000	1.544	0.964	0.765	0.000	Plasma	HLA-DQA1
HLA-DMB	0.000	1.524	0.978	0.618	0.000	Plasma	HLA-DMB
MEF2C	0.000	1.377	0.897	0.615	0.000	Plasma	MEF2C
SELL	0.000	1.373	0.791	0.469	0.000	Plasma	SELL
CD74	0.000	1.324	0.992	0.803	0.000	Plasma	CD74
HLA-DQB1	0.000	1.286	0.966	0.742	0.000	Plasma	HLA-DQB1
TNFRSF13C	0.000	1.262	0.715	0.290	0.000	Plasma	TNFRSF13C
HLA-DPA1	0.000	1.260	0.967	0.812	0.000	Plasma	HLA-DPA1
SPIB	0.000	1.254	0.847	0.481	0.000	Plasma	SPIB
HLA-DRB1	0.000	1.223	0.974	0.831	0.000	Plasma	HLA-DRB1
TCL1A	0.000	1.165	0.628	0.213	0.000	Plasma	TCL1A
FAM30A	0.000	1.136	0.830	0.265	0.000	Plasma	FAM30A
PLAC8	0.000	1.085	0.619	0.394	0.000	Plasma	PLAC8
BIRC3	0.000	1.062	0.729	0.509	0.000	Plasma	BIRC3
TOP2A	0.000	2.055	0.887	0.509	0.000	pMacro	TOP2A
C1QB	0.000	1.903	0.993	0.752	0.000	pMacro	C1QB
MKI67	0.000	1.843	0.884	0.536	0.000	pMacro	MKI67
HMGB2	0.000	1.806	0.934	0.671	0.000	pMacro	HMGB2
C1QC	0.000	1.802	0.987	0.711	0.000	pMacro	C1QC
C1QA	0.000	1.773	0.993	0.771	0.000	pMacro	C1QA
TUBA1B	0.000	1.721	0.987	0.869	0.000	pMacro	TUBA1B
CD14	0.000	1.617	0.990	0.695	0.000	pMacro	CD14
AIF1	0.000	1.605	0.960	0.707	0.000	pMacro	AIF1
STMN1	0.000	1.591	0.950	0.820	0.000	pMacro	STMN1
CENPF	0.000	1.589	0.851	0.504	0.000	pMacro	CENPF
CD74	0.000	1.583	1.000	0.805	0.000	pMacro	CD74
HLA-DRA	0.000	1.543	1.000	0.832	0.000	pMacro	HLA-DRA
F13A1	0.000	1.528	0.960	0.691	0.000	pMacro	F13A1
ASPM	0.000	1.515	0.874	0.480	0.000	pMacro	ASPM
MS4A6A	0.000	1.440	0.960	0.641	0.000	pMacro	MS4A6A
NUSAP1	0.000	1.421	0.881	0.589	0.000	pMacro	NUSAP1
HLA-DPA1	0.000	1.413	0.980	0.813	0.000	pMacro	HLA-DPA1
STAB1	0.000	1.397	0.927	0.688	0.000	pMacro	STAB1
HLA-DRB1	0.000	1.397	0.987	0.832	0.000	pMacro	HLA-DRB1
MS4A4A	0.000	1.367	0.927	0.515	0.000	pMacro	MS4A4A
CYBB	0.000	1.346	0.934	0.616	0.000	pMacro	CYBB
RNASE1	0.000	1.328	0.901	0.630	0.000	pMacro	RNASE1
CDK1	0.000	1.309	0.732	0.424	0.000	pMacro	CDK1
FOLR2	0.000	1.285	0.937	0.617	0.000	pMacro	FOLR2
HLA-DPB1	0.000	1.283	0.983	0.805	0.000	pMacro	HLA-DPB1
FCGR2A	0.000	1.281	0.924	0.605	0.000	pMacro	FCGR2A
HLA-DQB1	0.000	1.278	0.964	0.744	0.000	pMacro	HLA-DQB1
HIST1H4C	0.000	1.272	0.894	0.764	0.000	pMacro	HIST1H4C
CSF1R	0.000	1.225	0.947	0.589	0.000	pMacro	CSF1R
CENPF	0.000	2.247	0.880	0.489	0.000	pNK	CENPF
MKI67	0.000	2.006	0.905	0.521	0.000	pNK	MKI67
HMGB2	0.000	1.943	0.926	0.661	0.000	pNK	HMGB2
ASPM	0.000	1.893	0.861	0.465	0.000	pNK	ASPM
TOP2A	0.000	1.627	0.831	0.497	0.000	pNK	TOP2A
NUSAP1	0.000	1.550	0.838	0.580	0.000	pNK	NUSAP1
STMN1	0.000	1.537	0.907	0.817	0.000	pNK	STMN1
HIST1H4C	0.000	1.490	0.837	0.761	0.000	pNK	HIST1H4C
TUBA1B	0.000	1.403	0.953	0.865	0.000	pNK	TUBA1B
SMC4	0.000	1.380	0.852	0.544	0.000	pNK	SMC4
GZMB	0.000	1.359	0.792	0.647	0.000	pNK	GZMB
TYMS	0.000	1.267	0.811	0.473	0.000	pNK	TYMS
PCLAF	0.000	1.236	0.785	0.399	0.000	pNK	PCLAF
PTTG1	0.000	1.222	0.842	0.548	0.000	pNK	PTTG1
CTSW	0.000	1.202	0.907	0.647	0.000	pNK	CTSW
UBE2S	0.000	1.200	0.863	0.706	0.000	pNK	UBE2S
CENPE	0.000	1.150	0.822	0.514	0.000	pNK	CENPE
TPX2	0.000	1.137	0.834	0.509	0.000	pNK	TPX2
KIF20B	0.000	1.135	0.864	0.525	0.000	pNK	KIF20B
H2AFZ	0.000	1.133	0.906	0.842	0.000	pNK	H2AFZ
PCNA	0.000	1.118	0.807	0.611	0.000	pNK	PCNA
XCL2	0.000	1.116	0.845	0.609	0.000	pNK	XCL2
UBE2C	0.000	1.106	0.710	0.430	0.000	pNK	UBE2C
NKG7	0.000	1.093	0.960	0.736	0.000	pNK	NKG7
GNLY	0.000	1.074	0.952	0.923	0.000	pNK	GNLY
TRDC	0.000	1.024	0.762	0.574	0.000	pNK	TRDC
GZMA	0.000	1.017	0.921	0.711	0.000	pNK	GZMA
CLSPN	0.000	1.004	0.826	0.545	0.000	pNK	CLSPN
TESC	0.000	0.972	0.852	0.597	0.000	pNK	TESC
HELLS	0.000	0.937	0.775	0.603	0.000	pNK	HELLS
REN	0.000	3.122	0.632	0.743	0.000	PV	REN
ACTA2	0.000	2.827	0.958	0.780	0.000	PV	ACTA2
RGS5	0.000	2.738	0.826	0.471	0.000	PV	RGS5
MGP	0.000	2.242	0.974	0.852	0.000	PV	MGP
NDUFA4L2	0.000	1.979	0.747	0.534	0.000	PV	NDUFA4L2
COL18A1	0.000	1.900	0.966	0.829	0.000	PV	COL18A1
TAGLN	0.000	1.871	0.954	0.826	0.000	PV	TAGLN
ADIRF	0.000	1.855	0.786	0.554	0.000	PV	ADIRF
MYLK	0.000	1.800	0.885	0.663	0.000	PV	MYLK
NOTCH3	0.000	1.726	0.905	0.540	0.000	PV	NOTCH3
MYH11	0.000	1.660	0.803	0.600	0.000	PV	MYH11
CSRP2	0.000	1.647	0.860	0.721	0.000	PV	CSRP2
COL1A1	0.000	1.612	0.982	0.849	0.000	PV	COL1A1
FILIP1L	0.000	1.595	0.944	0.796	0.000	PV	FILIP1L
CAV1	0.000	1.583	0.948	0.775	0.000	PV	CAV1
ACTG2	0.000	1.546	0.759	0.568	0.000	PV	ACTG2
PPP1R14A	0.000	1.537	0.893	0.703	0.000	PV	PPP1R14A
SPARC	0.000	1.511	0.982	0.875	0.000	PV	SPARC
GUCY1A2	0.000	1.508	0.844	0.461	0.000	PV	GUCY1A2
PI15	0.000	1.505	0.693	0.402	0.000	PV	PI15
COL3A1	0.000	1.496	0.987	0.878	0.000	PV	COL3A1
CAMK2N1	0.000	1.479	0.894	0.761	0.000	PV	CAMK2N1
C11orf96	0.000	1.475	0.972	0.865	0.000	PV	C11orf96
COL1A2	0.000	1.463	0.970	0.830	0.000	PV	COL1A2
EPS8	0.000	1.457	0.928	0.768	0.000	PV	EPS8
LHFPL6	0.000	1.449	0.929	0.763	0.000	PV	LHFPL6
COL4A1	0.000	1.426	0.960	0.810	0.000	PV	COL4A1
SYNPO2	0.000	1.424	0.871	0.676	0.000	PV	SYNPO2
COL4A2	0.000	1.419	0.963	0.796	0.000	PV	COL4A2
PDGFA	0.000	1.409	0.892	0.595	0.000	PV	PDGFA
CCL5	0.000	2.543	0.948	0.737	0.000	T	CCL5
CD3D	0.000	2.328	0.898	0.698	0.000	T	CD3D
GZMK	0.000	2.266	0.884	0.716	0.000	T	GZMK
TRAC	0.000	2.159	0.892	0.692	0.000	T	TRAC
CD3G	0.000	2.077	0.908	0.723	0.000	T	CD3G
LTB	0.000	1.876	0.833	0.599	0.000	T	LTB
TRBC2	0.000	1.856	0.860	0.652	0.000	T	TRBC2
TRBC1	0.000	1.853	0.825	0.663	0.000	T	TRBC1
CD8A	0.000	1.705	0.870	0.738	0.000	T	CD8A
LCK	0.000	1.453	0.859	0.647	0.000	T	LCK
GIMAP7	0.000	1.449	0.917	0.732	0.000	T	GIMAP7
CD27	0.000	1.441	0.843	0.587	0.000	T	CD27
CD8B	0.000	1.421	0.855	0.656	0.000	T	CD8B
IL32	0.000	1.359	0.948	0.850	0.000	T	IL32
ITM2A	0.000	1.348	0.881	0.703	0.000	T	ITM2A
IFNG	0.000	1.285	0.822	0.670	0.000	T	IFNG
CD69	0.000	1.256	0.740	0.583	0.000	T	CD69
GZMH	0.000	1.255	0.844	0.652	0.000	T	GZMH
CXCR6	0.000	1.213	0.852	0.664	0.000	T	CXCR6
ISG20	0.000	1.179	0.795	0.596	0.000	T	ISG20
SIT1	0.000	1.177	0.841	0.620	0.000	T	SIT1
GZMA	0.000	1.112	0.902	0.708	0.000	T	GZMA
TRGC2	0.000	1.101	0.813	0.660	0.000	T	TRGC2
CXCR4	0.000	1.060	0.754	0.582	0.000	T	CXCR4
ITM2C	0.000	1.050	0.851	0.744	0.000	T	ITM2C
CCL4L2	0.000	0.945	0.685	0.497	0.000	T	CCL4L2
TUBA4A	0.000	0.915	0.743	0.586	0.000	T	TUBA4A
IL7R	0.000	0.878	0.442	0.397	0.000	T	IL7R
TIGIT	0.000	0.873	0.785	0.620	0.000	T	TIGIT
LBH	0.000	0.862	0.820	0.678	0.000	T	LBH
